# Supplementary material for: Nootkatone Supplementation Ameliorates Carbon Tetrachloride-Induced Acute Liver Injury via the Inhibition of Oxidative Stress, NF-κB Pathways, and the Activation of Nrf2/HO-1 Pathway
Source: Antioxidants (Basel). 2023 Jan 13;12(1):194. doi: 10.3390/antiox12010194 (PMC9855146; doi:10.3390/antiox12010194)
Supplement: Supplementary file 1 [file antioxidants-12-00194-s001.zip]

Archive with 1 entries (1 files):
- antioxidants-2159632-supplementary.pdf
